# Supplementary material for: Manipulation and Instability: Exploring Machiavellianism and Borderline Personality Similarities and Differences
Source: Eur J Investig Health Psychol Educ. 2025 Sep 12;15(9):185. doi: 10.3390/ejihpe15090185 (PMC12469004; doi:10.3390/ejihpe15090185)
Supplement: Supplementary file 1 [file ejihpe-15-00185-s001.zip]

Archive with 1 entries (1 files):
- ejihpe-3694201-supplementary.pdf
